# Supplementary material for: Scheffe’s Simplex Optimization of Flexural Strength of Quarry Dust and Sawdust Ash Pervious Concrete for Sustainable Pavement Construction
Source: Materials (Basel). 2023 Jan 7;16(2):598. doi: 10.3390/ma16020598 (PMC9863484; doi:10.3390/ma16020598)
Supplement: Supplementary file 1 [file materials-16-00598-s001.zip]

Archive with 1 entries (1 files):
- materials-1984882-supplementary.pdf
